# Supplementary material for: Effect of the dietary supplementation with extracts of chestnut wood and grape pomace on performance and jejunum response in female and male broiler chickens at different ages
Source: J Anim Sci Biotechnol. 2022 Aug 17;13:102. doi: 10.1186/s40104-022-00736-w (PMC9387010; doi:10.1186/s40104-022-00736-w)
Supplement: Supplementary file 1 — Additional file 1. RNA-seq libraries sequenced and transcriptional changes. Averages of traits for jejunum morphology and immuno-histochemical analyses according to interactions between sex and age and between sex and diet are provided in Table S1 and Table S2, respectively. Details on sequenced RNA-seq libraries are provided in Table S3. Comparisons among transcriptional profiles of same-sex and same-age chickens fed CN and GP diets compared to those of chickens fed the C diet, thus identifying significant DEGs, are shown in supplementary Tables S4, S5 and S6. Annotated genes significantly regulated in more than one comparison are listed in Tables S5. Gender-related and sex-related transcriptional changes are reported in Tables S5 and S6. Functional enrichment analysis is shown in Tables S7. [file 40104_2022_736_MOESM1_ESM.xlsx]

## Sheet: Table S1
Table S1. Jejunum morphometry, number of goblet cells and densities of CD45+ and CD3+ cells in female and male broiler chickens at 15 d and 35 d of age (average of animals fed diets C, control diet; CN, control diet supplemented with 0.2% chestnut extracts; and. GP, control diet supplemented with 0.2% grape pomace extracts)
Age (A)	15 d			35 d			P-value	MSE
Sex (S)	Females	Males		Females	Males		A x S
Broilers, n	18	18		18	18
Villi height1,2, μm	859	872		1013	1150		0.02	111
Crypt depth, μm	138	138		142	152		0.29	18,5
Villi / Crypt ratio	6.68	6.67		7,45	7.88		0.37	1,00
Goblet cells, n/300 μm	21.8	23.9		20.4	20.5		0.12	2.46
CD3+ cells3,4, n/10,000 μm2	2125	2013		2321	2552		<0.001	459
CD45+ cells5,6, n/10,000 μm2	2013	2306		3263	3326		<0.001	537

## Sheet: Table S2
Table S2. Jejunum morphometry, number of goblet cells and densities of CD45+ and CD3+ cells in female and male broiler chickens fed diets C (control diet), CN (control diet supplemented with 0.2% chestnut extracts), and GP (control diet supplemented with 0.2% grape pomace extracts) (average of chickens at 15 d and 35 d of age)
Diet (D)	C			CN			GP			P-value	MSE
Sex (S)	Females	Males		Females	Males		Females	Males		D x S
Broilers, n	12	12		12	12		12	12
Villi height1,2, μm	971	1096		948	921		890	1017		0.03	111
Crypt depth, μm	140	150		137	140		142	145		0.79	18,5
Villi / Crypt ratio	7.29	7.7		7.24	6.86		6.65	7.27		0.2	1,00
Goblet cells, n/300 μm	20.2	21.9		20.9	22.4		22.2	22.3		0.43	2.46
CD3+ cells3,4, n/10,000 μm2	2179	2305		2112	2326		2378	2217		<0.001	459
CD45+ cells5,6, n/10,000 μm2	3002	2758		2840	2746		2901	2948		0.01	537

## Sheet: Table S3
Table S3. RNA-seq libraries sequenced, including for each of them: i) the number of raw reads obtained; ii) the number of reads after trimming and rRNAs removal; iii) the number of mapped reads (and the percentage of mapped reads).
Sample ID	Raw reads number (N)	N of reads after trimming and rRNAs removal	N of reads mapping (%)
CN1_1F	32009572	31717263	30,147,823 (95.05)
CN1_2F	33735203	33442289	31,606,421 (94.51)
CN1_3M	22117454	21950386	20,771,488 (94.63)
CN1_4M	28519692	28328642	26,620,938 (93.97)
GP1_1F	32364583	31986089	30,215,278 (94.46)
GP1_2F	28317588	27994699	26,400,457 (94.31)
GP1_3M	29501326	29285985	27,547,382 (94.06)
GP1_4M	31483375	31132332	29,455,363 (94.61)
C1_1F	28376411	28043078	26,443,655 (94.30)
C1_2F	30791097	30541983	28,771,625 (94.20)
C1_3M	32002852	31670789	29,730,097 (93.87)
C1_4M	29238306	28968915	27,410,533 (94.62)
CN2_1F	31050623	30625041	28,747,917 (93.87)
CN2_2F	30281308	29909297	28,168,048 (94.18)
CN2_3M	30083603	29784306	27,944,845 (93.82)
CN2_4M	29956869	29641120	28,030,591 (94.57)
GP2_1F	27709732	27054298	25,404,351 (93.90)
GP2_2F	31978447	31723040	29,718,390 (93.68)
GP2_3M	32091537	31729493	29,675,010 (93.53)
GP2_4M	29405492	29090290	27,404,589 (94.21)
C2_1F	30691447	30448588	28,451,775 (93.44)
C2_2F	30266935	30059668	28,318,184 (94.21)
C2_3M	31481583	31262236	29,239,135 (93.53)
C2_4M	31823228	31645015	29,913,878 (94.53)

## Sheet: Table S4a- 15D female
Table S4a. Diet-related transcriptional changes in 15 D females chickens (CN diet vs. C diet). The table reports the significant DEGs resulted from the EdgeR analysis performed (glmLRT). Ensembl gene ID, gene description, gene name, log2 fold change (logFC), mean log count per millions (logCPM), likelihood ratio (LR), nominal P-value and false discovery rate (FDR) are reported for all the DEGs. U…
Ensembl Gene ID	Gene description	Gene name	logFC	logCPM	LR	P-value	FDR
ENSGALG00000001325	cytochrome P450, family 1, subfamily A, polypeptide 1 [Source:NCBI gene;Acc:396052]	CYP1A1	1.71365	4.08413	75.9956	2.84291e-18	4.13217e-14
ENSGALG00000015010	neuron specific gene family member 1 [Source:NCBI gene;Acc:395251]	NSG1	1.3434	2.27939	24.9599	5.85352e-07	0.00141802
ENSGALG00000001320	cytochrome P450, family 1, subfamily A, polypeptide 2 [Source:NCBI gene;Acc:396051]	CYP1A2	1.47387	2.84724	23.7211	1.11354e-06	0.00202317
ENSGALG00000051440	na	na	4.50988	-0.708009	22.9717	1.64404e-06	0.00238961
ENSGALG00000029760	nuclear receptor binding protein 2 [Source:NCBI gene;Acc:776552]	NRBP2	1.56384	3.6839	21.7758	3.06441e-06	0.0040492
ENSGALG00000038884	sarcalumenin [Source:NCBI gene;Acc:396269]	SRL	1.52015	2.0506	21.3563	3.81367e-06	0.00461931
ENSGALG00000008997	STEAP4 metalloreductase [Source:NCBI gene;Acc:772063]	STEAP4	4.65599	1.32478	18.1347	2.05811e-05	0.0189083
ENSGALG00000054648	guanylate-binding protein 1-like [Source:NCBI gene;Acc:112531454]	GBP1-like	-8.43093	-0.535418	74.0325	7.68424e-18	5.58452e-14
ENSGALG00000047034	butyrophilin subfamily 1 member A1-like [Source:NCBI gene;Acc:107055470]	BTN1A1-like	-1.68833	6.90253	30.5717	3.21746e-08	0.000155886
ENSGALG00000048887	na	na	-1.55168	6.21971	23.2434	1.42741e-06	0.00230527
ENSGALG00000044662	leukocyte immunoglobulin-like receptor subfamily A member 2 [Source:NCBI gene;Acc:107049909]	na	-4.12459	-0.157307	20.5004	5.96196e-06	0.00666593
ENSGALG00000033720	carbonic anhydrase 7 [Source:NCBI gene;Acc:415791]	CA7	-1.14284	4.63864	18.1133	2.08141e-05	0.0189083
ENSGALG00000050829	na	na	-1.09943	6.75401	16.8458	4.05432e-05	0.0327386
ENSGALG00000009682	ventricular zone expressed PH domain containing 1 [Source:HGNC Symbol;Acc:HGNC:25735]	VEPH1	-6.49953	-1.66161	16.1549	5.83676e-05	0.0403987
ENSGALG00000006413	cell migration inducing hyaluronan binding protein [Source:NCBI gene;Acc:415476]	CEMIP	-1.32958	2.63795	15.7552	7.20892e-05	0.047628

## Sheet: Table S4b- 15D female
Table S4b. Diet-related transcriptional changes in 15 D females chickens (GP diet vs. C diet). The table reports the significant DEGs resulted from the EdgeR analysis performed (glmLRT). Ensembl gene ID, gene description, gene name, log2 fold change (logFC), mean log count per millions (logCPM), likelihood ratio (LR), nominal P-value and false discovery rate (FDR) are reported for all the DEGs. U…
Ensembl Gene ID	Gene description	Gene name	logFC	logCPM	LR	P-value	FDR
ENSGALG00000007538	na	na	1.44205	5.61883	97.6316	5.03923e-23	7.32452e-19
ENSGALG00000016667	avian beta-defensin 10 [Source:NCBI gene;Acc:414341]	AvBD10	9.22658	0.28866	73.4707	1.0214e-17	7.42306e-14
ENSGALG00000007530	na	na	1.29648	6.04517	59.7229	1.09197e-14	3.96796e-11
ENSGALG00000025899	threonylcarbamoyl-AMP synthase-like [Source:NCBI gene;Acc:112532301]	na	1.16816	5.95919	52.9537	3.41505e-13	8.27295e-10
ENSGALG00000054964	putative Ensembl gene ENSGALG00000007530 [Source:NCBI gene;Acc:428714]	na	1.4632	6.74418	48.2083	3.83266e-12	7.95825e-09
ENSGALG00000019845	avian beta-defensin 9 [Source:NCBI gene;Acc:414343]	AvBD9	7.17742	-1.51335	32.5771	1.14557e-08	1.85009e-05
ENSGALG00000007526	putative glutamine amidotransferase like class 1 domain containing 3A-like 2 [Source:NCBI gene;Acc:422305]	na	1.00743	10.7773	31.6619	1.83487e-08	2.42453e-05
ENSGALG00000035219	albumin [Source:NCBI gene;Acc:396197]	ALB	2.80503	1.3925	23.3858	1.32551e-06	0.00160553
ENSGALG00000051054	class I histocompatibility antigen, F10 alpha chain-like [Source:NCBI gene;Acc:417056]	HA1F-like	2.43576	1.84771	21.1197	4.31473e-06	0.00317059
ENSGALG00000006676	retinaldehyde binding protein 1 [Source:NCBI gene;Acc:415492]	RLBP1	6.25018	-1.5512	17.5048	2.86586e-05	0.0126228
ENSGALG00000005957	solute carrier family 6 member 14 [Source:NCBI gene;Acc:100857521]	SLC6A14	1.49692	4.40782	17.0362	3.66732e-05	0.0144066
ENSGALG00000000516	Fanconi anemia complementation group A [Source:NCBI gene;Acc:415854]	FANCA	1.16377	3.8823	16.0623	6.12923e-05	0.0207182
ENSGALG00000041833	na	na	1.41187	2.85371	15.6454	7.63988e-05	0.0246768
ENSGALG00000022875	myelin oligodendrocyte glycoprotein [Source:NCBI gene;Acc:421050]	MOG	1.12488	3.0252	15.5097	8.20826e-05	0.0248871
ENSGALG00000054648	guanylate-binding protein 1-like [Source:NCBI gene;Acc:112531454]	GBP1-like	-6.09511	-0.535418	62.4522	2.72995e-15	1.32266e-11
ENSGALG00000005541	gap junction protein beta 1 [Source:NCBI gene;Acc:378797]	GJB1	-1.55825	4.1565	53.032	3.28157e-13	8.27295e-10
ENSGALG00000009700	pyruvate dehydrogenase kinase 4 [Source:NCBI gene;Acc:420570]	PDK4	-1.21151	3.94952	33.4384	7.35581e-09	1.33646e-05
ENSGALG00000011796	na	na	-2.58952	3.31463	31.9787	1.55872e-08	2.26559e-05
ENSGALG00000047034	butyrophilin subfamily 1 member A1-like [Source:NCBI gene;Acc:107055470]	BTN1A1-like	-1.4476	6.90253	22.784	1.81266e-06	0.00187581
ENSGALG00000048887	na	na	-1.53388	6.21971	22.72	1.87409e-06	0.00187581
ENSGALG00000000549	5-hydroxyisourate hydrolase [Source:NCBI gene;Acc:415859]	URAH	-1.02801	3.24545	22.6577	1.93582e-06	0.00187581
ENSGALG00000018534	aquaporin 7 [Source:NCBI gene;Acc:426892]	na	-1.03903	5.0699	18.6378	1.58054e-05	0.00850856
ENSGALG00000012505	leucine rich repeat and fibronectin type III domain containing 5 [Source:NCBI gene;Acc:423599]	LRFN5	-1.50149	1.62377	17.7379	2.53527e-05	0.0122834
ENSGALG00000036327	neuronal guanine nucleotide exchange factor [Source:NCBI gene;Acc:424744]	NGEF	-2.22547	1.99536	17.5182	2.84565e-05	0.0126228
ENSGALG00000048647	na	na	-2.61191	1.90007	17.4378	2.96866e-05	0.0126803
ENSGALG00000019061	matrix metallopeptidase 1 [Source:NCBI gene;Acc:418982]	MMP1	-2.31484	1.20699	17.3307	3.14064e-05	0.0126803
ENSGALG00000031425	peripheral myelin protein 22 [Source:NCBI gene;Acc:417327]	PMP22	-1.653	4.90154	16.6712	4.44507e-05	0.0170024
ENSGALG00000032402	V-set and transmembrane domain containing 2B [Source:NCBI gene;Acc:101751621]	VSTM2B	-2.20427	-0.537186	16.4738	4.93274e-05	0.0175579
ENSGALG00000033720	carbonic anhydrase 7 [Source:NCBI gene;Acc:415791]	CA7	-1.0895	4.63864	16.4661	4.95269e-05	0.0175579
ENSGALG00000048629	na	na	-3.63904	-1.13934	14.9509	0.000110343	0.0308429
ENSGALG00000050829	na	na	-1.02475	6.75401	14.6727	0.000127883	0.0350713
ENSGALG00000050414	na	na	-1.80394	0.694894	14.4413	0.000144595	0.0389202

## Sheet: Table S4c- 35D female
Table S4c. Diet-related transcriptional changes in 35 D females chickens (CN diet vs. C diet). The table reports the significant DEGs resulted from the EdgeR analysis performed (glmLRT). Ensembl gene ID, gene description, gene name, log2 fold change (logFC), mean log count per millions (logCPM), likelihood ratio (LR), nominal P-value and false discovery rate (FDR) are reported for all the DEGs. U…
Ensembl Gene ID	Gene description	Gene name	logFC	logCPM	LR	P-value	FDR
ENSGALG00000032614	NAD--arginine ADP-ribosyltransferase 2 [Source:NCBI gene;Acc:395661]	AT2	2.65744	2.15252	50.2124	1.37971e-12	1.00015e-08
ENSGALG00000054874	na	na	1.58634	5.50772	44.6763	2.32451e-11	1.12336e-07
ENSGALG00000052347	na	na	1.61273	2.28471	37.5442	8.93654e-10	3.23905e-06
ENSGALG00000050739	na	na	1.39377	3.76924	36.1909	1.78902e-09	5.18745e-06
ENSGALG00000029669	complement C1q C chain [Source:NCBI gene;Acc:419503]	C1QC	1.07535	4.97258	27.6844	1.42808e-07	0.000207044
ENSGALG00000002744	protocadherin related 15 [Source:NCBI gene;Acc:423644]	PCDH15	2.8075	-0.35697	25.5562	4.29694e-07	0.000479208
ENSGALG00000005957	solute carrier family 6 member 14 [Source:NCBI gene;Acc:100857521]	SLC6A14	1.02421	3.92096	24.3248	8.13848e-07	0.000737448
ENSGALG00000044485	F2R like thrombin/trypsin receptor 3 [Source:NCBI gene;Acc:420139]	F2RL3	1.24217	2.42347	23.9698	9.78601e-07	0.000834574
ENSGALG00000001021	myocardin [Source:NCBI gene;Acc:427790]	MYOCD	1.03275	3.45828	23.411	1.30831e-06	0.000998312
ENSGALG00000038652	glutathione S-transferase class-alpha [Source:NCBI gene;Acc:395611]	GSTA	1.25467	2.13346	22.2367	2.41022e-06	0.00166397
ENSGALG00000051184	na	na	1.91876	0.219155	17.1844	3.39202e-05	0.0129415
ENSGALG00000041730	G protein-coupled receptor 20 [Source:NCBI gene;Acc:428381]	GPR20	1.59676	0.742102	16.3234	5.34014e-05	0.0183183
ENSGALG00000007714	neuromedin U receptor 1 [Source:NCBI gene;Acc:429150]	NMUR1	1.22142	2.04152	15.943	6.52794e-05	0.0205744
ENSGALG00000049444	MHC class I polypeptide-related sequence A [Source:NCBI gene;Acc:417067]	na	1.72267	1.66137	15.1493	9.93339e-05	0.0274318
ENSGALG00000043064	extracellular fatty acid-binding protein [Source:NCBI gene;Acc:396393]	EXFABP	1.32555	2.83816	14.7575	0.000122262	0.0295425
ENSGALG00000020386	bradykinin receptor B1 [Source:NCBI gene;Acc:772372]	BDKRB1	1.26198	1.15051	14.6212	0.00013143	0.0299888
ENSGALG00000045196	lysosomal protein transmembrane 4 beta [Source:NCBI gene;Acc:770893]	LAPTM4B	1.23055	3.30813	13.9148	0.000191286	0.0369768
ENSGALG00000046727	inositol polyphosphate-1-phosphatase [Source:NCBI gene;Acc:107049248]	INPP1	1.09464	2.98459	13.6861	0.000216043	0.0401563
ENSGALG00000048441	na	na	-8.26359	-0.586086	54.48	1.5704e-13	2.27676e-09
ENSGALG00000043021	golgi phosphoprotein 3 like [Source:NCBI gene;Acc:425072]	HORMAD1	-1.24946	2.98231	32.2935	1.32555e-08	3.20298e-05
ENSGALG00000006053	solute carrier family 2 member 11 [Source:NCBI gene;Acc:427704]	SLC2A11	-1.27285	2.44754	30.3068	3.68823e-08	7.63885e-05
ENSGALG00000027514	sciellin [Source:NCBI gene;Acc:101751260]	SCEL	-6.70949	-1.62461	27.8708	1.2969e-07	0.000207044
ENSGALG00000047052	na	na	-6.65352	-0.804377	25.3398	4.80684e-07	0.000497783
ENSGALG00000007798	SHQ1, H/ACA ribonucleoprotein assembly factor [Source:NCBI gene;Acc:416096]	SHQ1	-1.04523	2.97511	23.5437	1.22108e-06	0.00098351
ENSGALG00000046955	na	na	-1.46862	1.06617	18.0405	2.16251e-05	0.0101136
ENSGALG00000005956	annexin A8-like 1 [Source:NCBI gene;Acc:423774]	na	-2.4222	0.477516	17.2778	3.22938e-05	0.0126787
ENSGALG00000050673	na	na	-1.90557	0.791268	17.2741	3.23569e-05	0.0126787
ENSGALG00000011376	ankyrin repeat domain 9 [Source:NCBI gene;Acc:423469]	ANKRD9	-1.15982	1.85997	15.524	8.1466e-05	0.024104
ENSGALG00000015293	transmembrane protein 45A [Source:NCBI gene;Acc:418389]	TMEM45A	-1.29424	0.958689	13.8878	0.000194053	0.0370182
ENSGALG00000052771	na	na	-2.27355	-0.879765	13.3867	0.00025342	0.0453301

## Sheet: Table S4d- 35D female
Table S4d. Diet-related transcriptional changes in 35 D females chickens (GP diet vs. C diet). The table reports the significant DEGs resulted from the EdgeR analysis performed (glmLRT). Ensembl gene ID, gene description, gene name, log2 fold change (logFC), mean log count per millions (logCPM), likelihood ratio (LR), nominal P-value and false discovery rate (FDR) are reported for all the DEGs. U…
Ensembl Gene ID	Gene description	Gene name	logFC	logCPM	LR	P-value	FDR
ENSGALG00000054874	na	na	1.75596	5.50772	54.3557	1.67293e-13	2.42541e-10
ENSGALG00000030932	NK2 homeobox 3 [Source:NCBI gene;Acc:107053698]	NKX2-3	1.18752	3.9967	38.8634	4.54523e-10	2.35345e-07
ENSGALG00000028341	mucosal vascular addressin cell adhesion molecule 1 [Source:NCBI gene;Acc:100858236]	na	1.23127	3.71714	30.87	2.7591e-08	7.27297e-06
ENSGALG00000042103	chromosome 5 open reading frame, human C11orf96 [Source:NCBI gene;Acc:770209]	C5H11ORF96	1.06689	4.48705	30.7349	2.95803e-08	7.48128e-06
ENSGALG00000045212	phospholipase C delta 3 [Source:NCBI gene;Acc:428279]	PLCD3	1.2437	2.75882	29.5312	5.50231e-08	1.28665e-05
ENSGALG00000050739	na	na	1.25609	3.76924	29.3498	6.04238e-08	1.36879e-05
ENSGALG00000007508	heparanase 2 (inactive) [Source:NCBI gene;Acc:423834]	HPSE2	1.43222	2.03006	29.31	6.16763e-08	1.37567e-05
ENSGALG00000015132	cadherin 2 [Source:NCBI gene;Acc:414745]	CDH2	1.20259	2.64596	28.0391	1.18888e-07	2.36114e-05
ENSGALG00000002675	signal peptide, CUB domain and EGF like domain containing 3 [Source:NCBI gene;Acc:419896]	SCUBE3	1.01644	4.15246	27.516	1.55802e-07	2.82352e-05
ENSGALG00000048390	na	na	1.08787	5.2044	26.8543	2.19382e-07	3.45717e-05
ENSGALG00000037402	nephroblastoma overexpressed [Source:NCBI gene;Acc:374135]	NOV	1.06282	4.61257	26.0492	3.32827e-07	4.64783e-05
ENSGALG00000054051	na	na	2.7717	-0.470651	26.0458	3.33408e-07	4.64783e-05
ENSGALG00000003594	ankyrin 1 [Source:NCBI gene;Acc:396311]	ANK1	1.66078	2.47159	25.9032	3.58965e-07	4.90969e-05
ENSGALG00000051412	astrocytic phosphoprotein PEA-15-like [Source:NCBI gene;Acc:107049501]	PEA15	1.06279	3.11196	25.4538	4.53096e-07	5.86516e-05
ENSGALG00000047290	KIAA1755 ortholog [Source:NCBI gene;Acc:101750666]	KIAA1755	1.11613	2.89859	25.2128	5.13401e-07	6.27243e-05
ENSGALG00000001021	myocardin [Source:NCBI gene;Acc:427790]	MYOCD	1.06741	3.45828	25.0043	5.7204e-07	6.7979e-05
ENSGALG00000042375	ATP-dependent DNA helicase Q4-like [Source:NCBI gene;Acc:101748706]	na	1.08954	2.5601	23.9186	1.00494e-06	0.000106263
ENSGALG00000007714	neuromedin U receptor 1 [Source:NCBI gene;Acc:429150]	NMUR1	1.43634	2.04152	22.3211	2.30653e-06	0.000202832
ENSGALG00000054931	zinc finger protein 853 [Source:NCBI gene;Acc:776211]	na	1.07139	2.68234	22.07	2.6288e-06	0.000216506
ENSGALG00000054766	integrin subunit alpha 2b [Source:NCBI gene;Acc:101749783]	ITGA2B	1.11641	2.66041	21.7735	3.06812e-06	0.000237413
ENSGALG00000052347	na	na	1.23584	2.28471	21.3375	3.85127e-06	0.000281998
ENSGALG00000029072	netrin 1 [Source:NCBI gene;Acc:396387]	NTN3	1.05478	2.70285	20.646	5.52518e-06	0.000374318
ENSGALG00000039978	solute carrier family 4 member 1 (Diego blood group) [Source:NCBI gene;Acc:396532]	SLC4A1	1.4151	3.5979	20.5698	5.74962e-06	0.000387711
ENSGALG00000007728	proline dehydrogenase 1 [Source:NCBI gene;Acc:770734]	na	1.08976	2.70822	20.0453	7.56284e-06	0.000466579
ENSGALG00000035031	hes related family bHLH transcription factor with YRPW motif 1 [Source:NCBI gene;Acc:428365]	HEY1	1.15617	2.30154	19.9077	8.12733e-06	0.000493013
ENSGALG00000027925	homeobox A3 [Source:NCBI gene;Acc:395231]	HOXA3	1.06612	2.98157	19.8337	8.44809e-06	0.000501666
ENSGALG00000037082	achaete-scute family bHLH transcription factor 1 [Source:NCBI gene;Acc:386573]	ASCL1	1.08594	2.60624	19.7516	8.81871e-06	0.000513877
ENSGALG00000038652	glutathione S-transferase class-alpha [Source:NCBI gene;Acc:395611]	GSTA	1.17845	2.13346	19.4354	1.04062e-05	0.00057882
ENSGALG00000050179	na	na	1.28874	2.10094	19.3376	1.0953e-05	0.000594307
ENSGALG00000022875	myelin oligodendrocyte glycoprotein [Source:NCBI gene;Acc:421050]	MOG	1.24302	3.02589	19.2217	1.16385e-05	0.000621178
ENSGALG00000033919	SH3 and multiple ankyrin repeat domains 3 [Source:NCBI gene;Acc:101748950]	na	1.0836	2.4287	19.2191	1.16541e-05	0.000621178
ENSGALG00000051274	beta-1,3-galactosyltransferase 2 [Source:NCBI gene;Acc:769122]	B3GALT2	1.81445	0.466502	19.1854	1.18619e-05	0.000629943
ENSGALG00000048302	na	na	1.64063	0.749201	19.0822	1.25209e-05	0.00065771
ENSGALG00000016673	translocation associated membrane protein 2 [Source:NCBI gene;Acc:422040]	TRAM2	1.14183	2.21546	19.0316	1.28574e-05	0.000672946
ENSGALG00000015746	junctional adhesion molecule 2 [Source:NCBI gene;Acc:418476]	JAM2	1.0424	2.77068	18.8028	1.44955e-05	0.000732252
ENSGALG00000048283	na	na	1.20102	2.95714	18.5297	1.67279e-05	0.000805719
ENSGALG00000011855	ras homolog family member J [Source:NCBI gene;Acc:423513]	RHOJ	1.57528	0.879424	18.4374	1.75574e-05	0.000837324
ENSGALG00000052087	na	na	1.09719	3.28361	17.9847	2.22689e-05	0.000975722
ENSGALG00000026373	Potassium inwardly rectifying channel subfamily J member 8 [Source:NCBI gene;Acc:395973]	KCNJ8	1.05587	2.94158	17.845	2.39644e-05	0.00101589
ENSGALG00000033428	carbonic anhydrase 13 [Source:NCBI gene;Acc:100858989]	CA13	1.35312	2.00623	17.5569	2.78841e-05	0.00114848
ENSGALG00000023296	TAL bHLH transcription factor 1, erythroid differentiation factor [Source:NCBI gene;Acc:396298]	TAL1	1.02581	3.5575	17.1416	3.46941e-05	0.00131457
ENSGALG00000006174	V-set and transmembrane domain containing 4 [Source:NCBI gene;Acc:423782]	VSTM4	1.14836	2.28378	17.0483	3.64416e-05	0.00135469
ENSGALG00000016684	Rh associated glycoprotein [Source:NCBI gene;Acc:395118]	RHAG	2.16316	-0.313107	16.9399	3.85821e-05	0.0014197
ENSGALG00000008591	calcium voltage-gated channel auxiliary subunit beta 2 [Source:NCBI gene;Acc:428420]	CACNB2	1.0499	2.23577	16.902	3.93599e-05	0.0014442
ENSGALG00000023396	aspartate beta-hydroxylase domain containing 1 [Source:NCBI gene;Acc:425447]	ASPHD2	1.22423	2.01403	16.6599	4.47161e-05	0.00159107
ENSGALG00000026677	coagulation factor X [Source:NCBI gene;Acc:395876]	F10	1.13657	2.27153	16.6585	4.47484e-05	0.00159107
ENSGALG00000010078	glucagon like peptide 1 receptor [Source:NCBI gene;Acc:428573]	GLP1R	1.01607	2.22973	16.1735	5.77959e-05	0.00190871
ENSGALG00000017378	cartilage acidic protein 1 [Source:NCBI gene;Acc:425346]	CRTAC1	1.56112	0.836807	16.1442	5.86982e-05	0.00193411
ENSGALG00000022440	eva-1 homolog B [Source:NCBI gene;Acc:101749609]	EVA1B	1.02956	2.31656	15.9325	6.56408e-05	0.00211011
ENSGALG00000022622	homeobox A4 [Source:NCBI gene;Acc:395307]	HOXA4	1.06718	2.42303	15.8845	6.7329e-05	0.00214065
ENSGALG00000007668	bone morphogenetic protein 7 [Source:NCBI gene;Acc:395494]	BMP7	1.44254	1.14589	15.8571	6.83106e-05	0.00216128
ENSGALG00000044688	na	na	1.87312	0.620995	15.7545	7.21148e-05	0.0022388
ENSGALG00000041346	C-X-C motif chemokine ligand 12 [Source:NCBI gene;Acc:395180]	CXCL12	1.08205	3.13613	15.5259	8.13825e-05	0.00244282
ENSGALG00000048647	na	na	2.05771	1.16816	15.3098	9.12397e-05	0.00268861
ENSGALG00000029435	cytochrome P450 family 7 subfamily B member 1 [Source:HGNC Symbol;Acc:HGNC:2652]	CYP7B1	1.30994	1.36594	15.2873	9.2335e-05	0.002704
ENSGALG00000004879	solute carrier family 6 member 11 [Source:NCBI gene;Acc:415959]	SLC6A11	1.07177	1.77793	15.0977	0.000102089	0.00290214
ENSGALG00000023904	fin bud initiation factor homolog (zebrafish) [Source:NCBI gene;Acc:426933]	FIBIN	1.22118	3.41887	15.0037	0.000107299	0.00302649
ENSGALG00000017274	CD9 molecule [Source:NCBI gene;Acc:395527]	CD9	1.26496	1.20121	14.8548	0.00011611	0.00321866
ENSGALG00000009149	na	na	1.16228	1.63311	14.5601	0.00013576	0.00362477
ENSGALG00000037257	H2.0 like homeobox [Source:NCBI gene;Acc:107052956]	HLX	1.02225	2.77987	14.5267	0.000138185	0.00366876
ENSGALG00000047152	hemoglobin beta, subunit A [Source:NCBI gene;Acc:396485]	HBBA	2.25196	5.93307	14.5012	0.000140071	0.00367908
ENSGALG00000051548	na	na	1.11118	1.50972	14.4612	0.00014308	0.00373089
ENSGALG00000039171	RAD52 homolog, DNA repair protein [Source:NCBI gene;Acc:418152]	RAD52	1.09259	1.7986	14.4246	0.000145883	0.00377681
ENSGALG00000002046	synaptotagmin 15 [Source:NCBI gene;Acc:423614]	na	1.19494	1.39714	14.2144	0.000163115	0.00404938
ENSGALG00000051467	uncharacterized LOC101750757 [Source:NCBI gene;Acc:101750757]	na	2.89744	-1.27298	14.1092	0.000172497	0.00418258
ENSGALG00000048767	na	na	1.65046	0.540885	14.0054	0.000182286	0.00432533
ENSGALG00000002191	T cell leukemia homeobox 3 [Source:NCBI gene;Acc:107054494]	TLX3	3.24501	-1.80564	13.9761	0.000185145	0.004386
ENSGALG00000031305	family with sequence similarity 13 member C [Source:NCBI gene;Acc:423602]	FAM13C	1.43004	0.736033	13.8548	0.000197491	0.00459586
ENSGALG00000023824	lipase member M-like 5 [Source:NCBI gene;Acc:428958]	na	1.71193	0.588523	13.6967	0.000214831	0.00486659
ENSGALG00000008757	cannabinoid receptor interacting protein 1 [Source:NCBI gene;Acc:421266]	CNRIP1	1.10217	1.4884	13.496	0.000239075	0.00529177
ENSGALG00000051812	na	na	2.56102	-0.786209	13.4051	0.000250936	0.00549558
ENSGALG00000009507	pleckstrin homology, MyTH4 and FERM domain containing H1 [Source:NCBI gene;Acc:423270]	PLEKHH1	2.04974	-0.515064	13.3713	0.000255501	0.0055536
ENSGALG00000008080	C1q and tumor necrosis factor related protein 4 [Source:NCBI gene;Acc:428863]	C1QTNF4	1.69038	0.0220894	13.3428	0.000259421	0.00560717
ENSGALG00000049007	na	na	1.41153	1.20154	13.3417	0.000259565	0.00560717
ENSGALG00000054216	neurexophilin 4 [Source:NCBI gene;Acc:100858743]	NXPH4	1.72018	0.643295	13.2934	0.000266335	0.00567842
ENSGALG00000054060	na	na	2.87312	-0.883664	13.2521	0.000272273	0.00574587
ENSGALG00000039587	synapse differentiation inducing 1 [Source:NCBI gene;Acc:416717]	SYNDIG1	1.35922	1.48417	13.1454	0.000288231	0.00599065
ENSGALG00000040866	prolyl 3-hydroxylase 2 [Source:NCBI gene;Acc:414143]	P3H2	1.12453	1.63573	13.1139	0.000293111	0.00605891
ENSGALG00000036711	S100 calcium binding protein A11 [Source:NCBI gene;Acc:396075]	S100A11	1.00597	3.08098	13.0751	0.000299245	0.00613846
ENSGALG00000036901	tetraspanin 18 [Source:NCBI gene;Acc:395586]	TSPAN18	1.02885	1.84495	12.8126	0.000344288	0.00682023
ENSGALG00000005253	C1q and tumor necrosis factor related protein 8 [Source:NCBI gene;Acc:427666]	C1QTNF8	1.08058	1.58121	12.7933	0.000347871	0.00687116
ENSGALG00000014881	family with sequence similarity 184 member A [Source:NCBI gene;Acc:421727]	FAM184A	1.45566	0.505068	12.6897	0.000367671	0.00713587
ENSGALG00000005584	polypeptide N-acetylgalactosaminyltransferase 18 [Source:NCBI gene;Acc:423034]	GALNT18	1.006	2.23555	12.6639	0.000372784	0.00716588
ENSGALG00000049504	solute carrier family 2, facilitated glucose transporter member 4-like [Source:NCBI gene;Acc:107049937]	na	1.17376	2.21336	12.6035	0.000385021	0.00728685
ENSGALG00000001640	ring finger protein 122 [Source:NCBI gene;Acc:426922]	RNF122	1.00003	1.89273	12.283	0.000457094	0.00824247
ENSGALG00000002864	leucine rich repeat transmembrane neuronal 3 [Source:NCBI gene;Acc:423649]	LRRTM3	2.06515	-0.578259	12.2547	0.000464085	0.00833899
ENSGALG00000053631	kinesin family member 12 [Source:NCBI gene;Acc:427829]	na	1.202	1.88724	12.2531	0.000464479	0.00833899
ENSGALG00000036021	myotubularin related protein 7 [Source:NCBI gene;Acc:422731]	MTMR7	1.64453	0.375249	12.2279	0.00047079	0.00841548
ENSGALG00000034631	na	na	2.22214	-0.769774	12.017	0.000527187	0.00919754
ENSGALG00000006795	ATP binding cassette subfamily G member 4 [Source:NCBI gene;Acc:428242]	ABCG4	1.98164	-0.732925	11.9206	0.000555164	0.00959328
ENSGALG00000004489	na	na	2.47654	-1.07546	11.9079	0.000558978	0.0096477
ENSGALG00000010847	vascular endothelial growth factor C [Source:NCBI gene;Acc:422573]	VEGFC	1.03613	1.47403	11.843	0.000578793	0.00987338
ENSGALG00000006027	transmembrane 6 superfamily member 1 [Source:NCBI gene;Acc:415462]	TM6SF1	1.04197	1.65952	11.8264	0.000583962	0.0099253
ENSGALG00000028158	fibroblast growth factor 7 [Source:NCBI gene;Acc:415439]	FGF7	1.3824	0.699786	11.8134	0.000588062	0.0099716
ENSGALG00000014853	clavesin 2 [Source:NCBI gene;Acc:428616]	CLVS2	2.71084	-1.14846	11.77	0.000601934	0.0101406
ENSGALG00000043064	extracellular fatty acid-binding protein [Source:NCBI gene;Acc:396393]	EXFABP	1.18461	2.83816	11.7685	0.000602416	0.0101406
ENSGALG00000030397	tripartite motif containing 27.1 [Source:NCBI gene;Acc:417042]	TRIM27.1	2.17993	0.29847	11.7153	0.000619895	0.0102947
ENSGALG00000050112	na	na	1.14559	1.27638	11.6464	0.000643281	0.0105661
ENSGALG00000016358	patched domain containing 1 [Source:NCBI gene;Acc:427995]	PTCHD1	1.03321	1.58292	11.601	0.000659162	0.0107377
ENSGALG00000031597	hemoglobin alpha, subunit D [Source:NCBI gene;Acc:416651]	HBAD	2.27414	3.52798	11.4636	0.000709713	0.0113071
ENSGALG00000037310	even-skipped homeobox 1 [Source:NCBI gene;Acc:428434]	EVX1	1.22733	2.09032	11.4406	0.000718567	0.011398
ENSGALG00000026948	adducin 2 [Source:NCBI gene;Acc:107054985]	ADD2	1.26825	1.65025	11.3693	0.00074668	0.0116402
ENSGALG00000008298	leucine rich repeat containing 17 [Source:NCBI gene;Acc:395440]	LRRC17	1.08261	2.51244	11.3418	0.000757817	0.0117506
ENSGALG00000048572	T-cell surface glycoprotein CD8 alpha chain-like [Source:NCBI gene;Acc:771880]	na	1.74067	-0.396193	11.2947	0.000777284	0.0119376
ENSGALG00000026207	ciliary neurotrophic factor [Source:NCBI gene;Acc:396488]	CNTF	1.28618	0.73591	11.2886	0.000779854	0.0119586
ENSGALG00000017229	FAT atypical cadherin 3 [Source:NCBI gene;Acc:395167]	FAT3	1.14879	1.36821	11.2747	0.000785725	0.0120163
ENSGALG00000048849	na	na	1.26076	1.48907	11.2093	0.000813891	0.0122787
ENSGALG00000050230	na	na	2.08902	-0.884733	11.1998	0.000818059	0.0123159
ENSGALG00000015219	ethanolaminephosphotransferase 1-like [Source:NCBI gene;Acc:100857837]	na	2.44654	-1.17246	11.1765	0.000828418	0.0124203
ENSGALG00000010737	phospholipase D family member 5 [Source:NCBI gene;Acc:421501]	PLD5	1.20768	0.80966	11.1323	0.000848374	0.0126801
ENSGALG00000033641	neuregulin 2 [Source:NCBI gene;Acc:427606]	NRG2	1.91808	-0.627006	11.0771	0.000874013	0.0129169
ENSGALG00000032028	serine rich and transmembrane domain containing 1 [Source:NCBI gene;Acc:418900]	SERTM1	1.38188	0.686558	11.0102	0.000906137	0.0132474
ENSGALG00000015935	SET and MYND domain containing 1 [Source:NCBI gene;Acc:373960]	SMYD1	1.28833	1.10865	10.8412	0.000992655	0.0139995
ENSGALG00000003034	somatostatin II [Source:NCBI gene;Acc:395106]	SS2	1.169	0.926884	10.8321	0.000997541	0.0140399
ENSGALG00000051786	na	na	1.88106	-0.114119	10.7941	0.00101822	0.0142629
ENSGALG00000013674	tumor suppressor candidate 3 [Source:NCBI gene;Acc:422738]	TUSC3	1.24104	1.16156	10.775	0.00102879	0.0143259
ENSGALG00000046263	na	na	1.03302	1.32789	10.695	0.00107428	0.0148474
ENSGALG00000020386	bradykinin receptor B1 [Source:NCBI gene;Acc:772372]	BDKRB1	1.09124	1.15051	10.6611	0.00109409	0.0149727
ENSGALG00000054236	na	na	3.62279	-1.62947	10.6601	0.00109471	0.0149727
ENSGALG00000039092	SH3 and cysteine rich domain [Source:NCBI gene;Acc:428460]	STAC	1.26934	0.535245	10.6179	0.00112	0.0152468
ENSGALG00000053105	RAP1 GTPase activating protein 2 [Source:NCBI gene;Acc:769475]	RAP1GAP	1.20447	1.8338	10.5413	0.00116739	0.0156494
ENSGALG00000027355	trophoblast glycoprotein [Source:HGNC Symbol;Acc:HGNC:12004]	TPBG	1.39609	0.443961	10.4858	0.00120294	0.0160002
ENSGALG00000008671	ST8 alpha-N-acetyl-neuraminide alpha-2,8-sialyltransferase 6 [Source:NCBI gene;Acc:414335]	ST8SIA6	2.29841	-1.24858	10.4198	0.00124669	0.0164314
ENSGALG00000005332	calcium voltage-gated channel subunit alpha1 D [Source:NCBI gene;Acc:395895]	CACNA1D	1.22813	0.88095	10.3492	0.00129533	0.016873
ENSGALG00000041730	G protein-coupled receptor 20 [Source:NCBI gene;Acc:428381]	GPR20	1.29154	0.742102	10.2489	0.00136768	0.017628
ENSGALG00000049682	Gallus gallus immunoglobulin-like receptor CHIR-B2 (CHIR-B2), mRNA. [Source:RefSeq mRNA;Acc:NM_001146140]	CHIR-B2	2.38455	-1.49981	10.1108	0.001474	0.0187128
ENSGALG00000044069	zinc finger protein 184-like [Source:NCBI gene;Acc:769660]	na	1.15565	0.910385	10.0582	0.00151674	0.0190806
ENSGALG00000023772	heat shock protein family B (small) member 7 [Source:NCBI gene;Acc:430280]	HSPB7	1.0983	2.56584	10.0253	0.00154404	0.0192978
ENSGALG00000028608	betacellulin [Source:NCBI gene;Acc:448833]	BTC	1.46172	0.445579	9.90242	0.00165062	0.0203724
ENSGALG00000027716	HPS5, biogenesis of lysosomal organelles complex 2 subunit 2 [Source:NCBI gene;Acc:423079]	na	1.08168	0.926504	9.79513	0.00174975	0.0213354
ENSGALG00000003148	sperm associated antigen 16 [Source:NCBI gene;Acc:424009]	SPAG16	2.30384	-0.683397	9.78404	0.00176033	0.0214464
ENSGALG00000044755	na	na	2.1365	-0.826163	9.77814	0.00176599	0.0214973
ENSGALG00000020316	interleukin 13 receptor subunit alpha 2 [Source:NCBI gene;Acc:422219]	IL13RA2	1.1811	1.47255	9.75087	0.00179238	0.0217637
ENSGALG00000049122	na	na	2.10735	-1.12446	9.72431	0.00181847	0.0219336
ENSGALG00000013304	solute carrier family 5 member 12 [Source:NCBI gene;Acc:431338]	SLC5A12	1.53473	-0.0216914	9.6961	0.00184659	0.0221438
ENSGALG00000008866	WD repeat containing planar cell polarity effector [Source:NCBI gene;Acc:428553]	WDPCP	1.82788	-0.24696	9.67746	0.00186542	0.0222958
ENSGALG00000046947	na	na	1.54431	3.77294	9.62203	0.00192257	0.0227644
ENSGALG00000027897	deltex E3 ubiquitin ligase 1 [Source:NCBI gene;Acc:770657]	DTX1	1.27522	0.211405	9.49084	0.002065	0.0239507
ENSGALG00000041500	60S ribosomal protein L17-like [Source:NCBI gene;Acc:107055485]	na	1.45436	-0.121065	9.47691	0.00208074	0.0239828
ENSGALG00000008018	snail family transcriptional repressor 1 [Source:NCBI gene;Acc:396047]	SNAI1	1.49622	-0.0463352	9.40847	0.00215985	0.0245789
ENSGALG00000024272	S100 calcium binding protein A12 [Source:NCBI gene;Acc:426356]	S100A12	1.23382	1.41792	9.35773	0.00222048	0.0251111
ENSGALG00000051025	na	na	1.67384	-0.394974	9.29694	0.00229537	0.0256184
ENSGALG00000009552	galectin-related protein-like [Source:NCBI gene;Acc:423277]	na	2.00015	-0.644395	9.29004	0.00230404	0.0256559
ENSGALG00000050958	na	na	3.11841	-0.0780413	9.18712	0.00243725	0.0266335
ENSGALG00000039329	na	na	1.01828	1.05748	9.18673	0.00243776	0.0266335
ENSGALG00000001608	unc-5 netrin receptor D [Source:NCBI gene;Acc:426920]	UNC5D	1.44273	-0.146709	9.1746	0.00245396	0.0267501
ENSGALG00000008043	coronin 2B [Source:NCBI gene;Acc:415561]	CORO2B	1.15127	0.904354	9.14878	0.00248884	0.0270083
ENSGALG00000043234	hemoglobin subunit alpha 1 [Source:NCBI gene;Acc:416652]	HBA1	1.85356	6.13765	9.12955	0.00251513	0.0271346
ENSGALG00000042177	G protein-coupled receptor 182 [Source:NCBI gene;Acc:100858910]	GPR182	1.99547	0.0149005	9.08003	0.00258416	0.0276292
ENSGALG00000000364	stanniocalcin 1 [Source:NCBI gene;Acc:428201]	STC1	1.86383	-0.768564	9.02221	0.00266719	0.0282668
ENSGALG00000017168	sarcolipin [Source:NCBI gene;Acc:100857277]	SLN	1.02772	1.83651	8.93877	0.0027918	0.0291041
ENSGALG00000044598	Gallus gallus C-type lectin (Y-LEC1), mRNA. [Source:RefSeq mRNA;Acc:NM_001031473]	Y-LEC1	2.31476	-1.10157	8.9384	0.00279237	0.0291041
ENSGALG00000039146	C-C motif chemokine receptor 4 [Source:NCBI gene;Acc:428457]	CCR4	1.58293	-0.0575462	8.87785	0.00288651	0.0298495
ENSGALG00000025958	Small nucleolar RNA U3 [Source:RFAM;Acc:RF00012]	U3	1.37727	0.40398	8.81683	0.00298464	0.0306734
ENSGALG00000015247	G protein-coupled receptor 161 [Source:NCBI gene;Acc:418375]	GPR161	1.02248	2.01256	8.78607	0.00303539	0.0310089
ENSGALG00000049741	small integral membrane protein 18 [Source:NCBI gene;Acc:100859858]	SMIM18	1.1316	0.536962	8.77783	0.00304914	0.0311094
ENSGALG00000014967	synaptic vesicle glycoprotein 2C [Source:NCBI gene;Acc:431597]	SV2C	1.78054	-0.806498	8.71042	0.00316396	0.031966
ENSGALG00000026902	purinergic receptor P2X 6 [Source:NCBI gene;Acc:429367]	P2RX6	1.55396	0.190151	8.68532	0.00320784	0.032195
ENSGALG00000034438	prolyl 3-hydroxylase 3 [Source:NCBI gene;Acc:418289]	GNB3	1.01259	0.937088	8.68252	0.00321277	0.0322122
ENSGALG00000012290	SRY-box 10 [Source:NCBI gene;Acc:395573]	SOX10	1.08664	1.63361	8.65633	0.00325927	0.0325209
ENSGALG00000008462	cyclin dependent kinase 3 [Source:NCBI gene;Acc:429642]	CDK3	2.26855	-1.29864	8.6339	0.00329964	0.0327659
ENSGALG00000021230	erythrocyte membrane protein band 4.2 [Source:NCBI gene;Acc:419216]	EPB42	2.11318	-0.88178	8.62632	0.00331341	0.0328576
ENSGALG00000032206	na	na	1.05642	1.31159	8.61654	0.00333125	0.0329415
ENSGALG00000002193	Rho guanine nucleotide exchange factor 4 [Source:HGNC Symbol;Acc:HGNC:684]	ARHGEF4	1.4258	-0.101904	8.59462	0.00337158	0.0331623
ENSGALG00000019553	serpin peptidase inhibitor, clade B (ovalbumin), member 10 B [Source:NCBI gene;Acc:395715]	SERPINB10B	1.53675	0.592765	8.56455	0.00342772	0.0335551
ENSGALG00000005430	ALS2 C-terminal like [Source:NCBI gene;Acc:428401]	ALS2CL	1.06498	1.94216	8.554	0.00344764	0.0336819
ENSGALG00000053511	apolipoprotein L domain containing 1 [Source:NCBI gene;Acc:769889]	APOLD1	1.08925	1.06342	8.48299	0.00358482	0.0345334
ENSGALG00000014186	metallophosphoesterase domain containing 1 [Source:NCBI gene;Acc:418229]	MPPED1	1.08458	1.50247	8.45657	0.00363726	0.0349457
ENSGALG00000034975	fucosyltransferase 7 [Source:NCBI gene;Acc:427782]	FUT7	2.01594	-0.987545	8.4102	0.00373121	0.0355888
ENSGALG00000046729	macrophage mannose receptor 1-like [Source:NCBI gene;Acc:107049166]	na	1.27138	0.0114424	8.40019	0.00375183	0.0357336
ENSGALG00000040521	homeobox A2 [Source:NCBI gene;Acc:396055]	HOXA2	1.10793	0.796375	8.39288	0.00376693	0.0357372
ENSGALG00000039458	myostatin [Source:NCBI gene;Acc:373964]	GDF8	1.29515	0.347156	8.39022	0.00377245	0.035747
ENSGALG00000025438	gga-mir-1600 [Source:miRBase;Acc:MI0007327]	gga-mir-1600	2.346	-1.27111	8.3648	0.0038256	0.036095
ENSGALG00000037366	glutamate ionotropic receptor delta type subunit 1 [Source:NCBI gene;Acc:428934]	GRID1	1.86896	-0.883198	8.35628	0.00384356	0.0362079
ENSGALG00000045090	osteoclast-associated immunoglobulin-like receptor-like [Source:NCBI gene;Acc:101750289]	na	2.36878	-1.17398	8.35478	0.00384674	0.0362143
ENSGALG00000042063	ependymin related 1 [Source:NCBI gene;Acc:420731]	EPDR1	1.55325	0.0571018	8.34191	0.00387408	0.0363772
ENSGALG00000026276	transcription factor 15 (basic helix-loop-helix) [Source:NCBI gene;Acc:395788]	TCF15	1.44029	0.152915	8.30367	0.00395651	0.0367682
ENSGALG00000017191	angiopoietin like 5 [Source:NCBI gene;Acc:772036]	ANGPTL5	1.6896	-0.0340437	8.26077	0.0040511	0.0375009
ENSGALG00000049486	na	na	1.15288	0.76199	8.25328	0.00406784	0.0375879
ENSGALG00000030209	carboxypeptidase Z [Source:NCBI gene;Acc:395266]	CPZ	1.27289	1.03095	8.17806	0.00424001	0.0387101
ENSGALG00000011235	polypeptide N-acetylgalactosaminyltransferase 15 [Source:NCBI gene;Acc:420642]	GALNT15	1.18174	1.48231	7.98978	0.0047042	0.0416779
ENSGALG00000050885	uncharacterized LOC101748692 [Source:NCBI gene;Acc:101748692]	na	1.1517	0.742751	7.95699	0.00479021	0.0421667
ENSGALG00000049067	regulating synaptic membrane exocytosis 1 [Source:NCBI gene;Acc:421867]	na	1.13393	1.26556	7.92398	0.00487839	0.042787
ENSGALG00000010625	steroid 5 alpha-reductase 2 [Source:NCBI gene;Acc:772291]	SRD5A2	1.53613	-0.69712	7.90569	0.00492796	0.0431432
ENSGALG00000048989	na	na	2.2282	-0.397087	7.8339	0.00512752	0.0444079
ENSGALG00000002958	delta/notch like EGF repeat containing [Source:NCBI gene;Acc:424786]	DNER	1.47763	-0.410064	7.83276	0.00513077	0.0444095
ENSGALG00000035185	septin 4 [Source:NCBI gene;Acc:770762]	na	1.3071	0.719935	7.76703	0.00532085	0.0453324
ENSGALG00000054873	C-type natriuretic peptide [Source:NCBI gene;Acc:101748596]	NPPC	1.79181	-1.05422	7.74432	0.00538817	0.0457096
ENSGALG00000042575	na	na	1.50611	-0.0481221	7.72283	0.00545269	0.0459878
ENSGALG00000053491	na	na	1.41415	0.182706	7.70646	0.00550237	0.046326
ENSGALG00000050950	gga-mir-145 [Source:miRBase;Acc:MI0029338]	gga-mir-145	1.13145	0.658267	7.66065	0.00564381	0.047062
ENSGALG00000021225	cell division cycle associated 9 [Source:NCBI gene;Acc:415745]	CDCA9	1.05762	1.43183	7.65442	0.00566335	0.0471339
ENSGALG00000017103	WAS protein family member 3 [Source:NCBI gene;Acc:418934]	WASF3	1.57217	-0.36925	7.5952	0.00585238	0.048018
ENSGALG00000046223	G protein-coupled receptor 21 [Source:NCBI gene;Acc:772385]	GPR21	1.17673	0.574792	7.57085	0.00593198	0.0484517
ENSGALG00000039032	four jointed box 1 [Source:NCBI gene;Acc:100858635]	FJX1	1.70576	-0.826748	7.55048	0.0059994	0.0488099
ENSGALG00000040336	na	na	1.71145	-1.03161	7.52113	0.00609794	0.0494452
ENSGALG00000000003	pannexin 2 [Source:NCBI gene;Acc:426934]	PANX2	1.50589	-0.594474	7.49146	0.00619922	0.0499868
ENSGALG00000046226	scavenger receptor class B member 1 [Source:NCBI gene;Acc:416814]	SCARB1	-2.0068	7.7723	121.767	2.59615e-28	3.7639e-24
ENSGALG00000008516	carboxypeptidase O [Source:NCBI gene;Acc:424095]	CPO	-1.8033	6.15625	98.6032	3.08514e-23	2.23642e-19
ENSGALG00000016667	avian beta-defensin 10 [Source:NCBI gene;Acc:414341]	AvBD10	-6.21439	1.30242	66.0782	4.33389e-16	2.09443e-12
ENSGALG00000033338	glutamic--pyruvic transaminase 2 [Source:NCBI gene;Acc:415746]	GPT2	-1.26834	8.05766	62.8274	2.2564e-15	8.17832e-12
ENSGALG00000016554	angiotensin I converting enzyme 2 [Source:NCBI gene;Acc:418623]	ACE2	-1.39143	9.7654	58.4384	2.09759e-14	6.08216e-11
ENSGALG00000005408	Gallus gallus beta-carotene oxygenase 1 (BCO1), mRNA. [Source:RefSeq mRNA;Acc:NM_001364902]	BCO1	-1.55594	8.68354	57.6308	3.16236e-14	7.64132e-11
ENSGALG00000033033	meprin A subunit alpha [Source:NCBI gene;Acc:422060]	MEP1A	-1.44094	9.92212	56.9972	4.36439e-14	9.03928e-11
ENSGALG00000031794	programmed cell death 1 ligand 2 [Source:NCBI gene;Acc:427225]	na	-1.18071	4.64178	55.7088	8.40407e-14	1.4404e-10
ENSGALG00000037587	ectonucleotide pyrophosphatase/phosphodiesterase 3 [Source:NCBI gene;Acc:426928]	ENPP3	-1.22693	7.4272	55.5869	8.94167e-14	1.4404e-10
ENSGALG00000004860	ras related dexamethasone induced 1 [Source:NCBI gene;Acc:416507]	RASD1	-1.44413	5.06881	53.5293	2.54766e-13	3.35782e-10
ENSGALG00000028451	metallothionein 4 [Source:NCBI gene;Acc:396212]	MT4	-1.18927	6.63585	49.0501	2.49503e-12	2.41152e-09
ENSGALG00000043021	golgi phosphoprotein 3 like [Source:NCBI gene;Acc:425072]	HORMAD1	-1.513	2.98231	45.6148	1.43952e-11	1.27894e-08
ENSGALG00000044606	meprin A subunit beta [Source:NCBI gene;Acc:421097]	MEP1B	-1.14651	8.57937	45.5346	1.49965e-11	1.27894e-08
ENSGALG00000019716	keratin 40 [Source:NCBI gene;Acc:420045]	KRT40	-1.15913	9.61729	43.5589	4.11379e-11	3.31343e-08
ENSGALG00000011686	semaphorin 5B [Source:NCBI gene;Acc:424248]	SEMA5B	-1.07239	7.57706	43.2605	4.79156e-11	3.65621e-08
ENSGALG00000016884	solute carrier family 15 member 1 [Source:NCBI gene;Acc:378789]	SLC15A1	-1.14343	8.28406	42.4629	7.20361e-11	4.97323e-08
ENSGALG00000048441	na	na	-5.11517	-0.586086	42.2388	8.07828e-11	5.32359e-08
ENSGALG00000008940	spectrin beta, non-erythrocytic 5 [Source:NCBI gene;Acc:423225]	na	-1.0361	9.88694	40.1535	2.34769e-10	1.4182e-07
ENSGALG00000034868	keratin 7 [Source:NCBI gene;Acc:395772]	KRT7	-1.13095	10.0248	39.6784	2.99414e-10	1.68078e-07
ENSGALG00000012260	lactase [Source:NCBI gene;Acc:424294]	LCT	-1.10119	9.16553	38.9441	4.36117e-10	2.34178e-07
ENSGALG00000051563	na	na	-1.88975	2.09762	38.725	4.87932e-10	2.43932e-07
ENSGALG00000011341	unc-93 homolog A (C. elegans) [Source:NCBI gene;Acc:421566]	UNC93A	-1.00607	5.85872	37.6829	8.323e-10	4.02223e-07
ENSGALG00000021235	neuropeptide Y receptor Y6 (pseudogene) [Source:NCBI gene;Acc:693264]	NPY6R	-1.86793	2.8219	36.7219	1.36239e-09	6.37158e-07
ENSGALG00000016300	tubulointerstitial nephritis antigen [Source:NCBI gene;Acc:421888]	TINAG	-1.11961	7.11745	33.9016	5.79704e-09	2.2715e-06
ENSGALG00000016491	apolipoprotein B [Source:NCBI gene;Acc:396535]	APOB	-1.11095	10.9722	33.3127	7.84682e-09	2.77471e-06
ENSGALG00000014412	cystatin A [Source:NCBI gene;Acc:418268]	CSTA	-1.06819	3.56919	32.9037	9.684e-09	3.19088e-06
ENSGALG00000045366	na	na	-1.01156	4.13689	31.8147	1.69607e-08	5.12283e-06
ENSGALG00000045251	NF-kappa-B inhibitor zeta-like [Source:NCBI gene;Acc:428250]	na	-1.6585	2.6391	30.9526	2.64413e-08	7.24616e-06
ENSGALG00000054465	na	na	-1.84453	1.22447	30.7961	2.8662e-08	7.42038e-06
ENSGALG00000014857	na	na	-1.56299	8.43551	30.3852	3.54226e-08	8.55927e-06
ENSGALG00000046758	na	na	-2.14021	1.1797	28.9508	7.42406e-08	1.58333e-05
ENSGALG00000019845	avian beta-defensin 9 [Source:NCBI gene;Acc:414343]	AvBD9	-7.58691	-0.335491	27.1482	1.88445e-07	3.14872e-05
ENSGALG00000007814	alkaline phosphatase, placental [Source:NCBI gene;Acc:100859876]	na	-1.20432	10.4968	26.3392	2.86421e-07	4.19447e-05
ENSGALG00000014372	solute carrier family 34 member 2 [Source:NCBI gene;Acc:395131]	SLC34A2	-1.33067	6.63569	26.0873	3.26326e-07	4.64783e-05
ENSGALG00000053258	na	na	-2.87975	0.350057	21.6241	3.31659e-06	0.000250437
ENSGALG00000012647	regulatory factor X4 [Source:NCBI gene;Acc:418070]	RFX4	-1.72694	1.20199	21.2323	4.06846e-06	0.000290564
ENSGALG00000006804	outer dense fiber of sperm tails 2 like [Source:NCBI gene;Acc:424524]	ODF2L	-1.25912	2.80369	20.4139	6.23746e-06	0.000407346
ENSGALG00000020679	pleckstrin homology domain containing S1 [Source:NCBI gene;Acc:101750407]	PLEKHS1	-1.21336	6.15972	18.6455	1.57417e-05	0.000775668
ENSGALG00000034708	ubiquitin specific peptidase 12 [Source:NCBI gene;Acc:428078]	USP12	-1.03322	3.02426	18.6396	1.5791e-05	0.000775668
ENSGALG00000001343	laminin subunit beta 3 [Source:NCBI gene;Acc:428268]	LAMB3	-2.06345	5.35116	18.0072	2.20066e-05	0.000972394
ENSGALG00000034675	XK related 9 [Source:NCBI gene;Acc:428363]	XKR9	-1.06034	3.98338	17.9516	2.26595e-05	0.000986538
ENSGALG00000039125	pancreatic polypeptide [Source:NCBI gene;Acc:395564]	PPY	-2.86159	-0.692371	17.8952	2.33405e-05	0.000998202
ENSGALG00000009268	fibrinogen gamma chain [Source:NCBI gene;Acc:395837]	FGG	-2.24943	0.471692	17.0886	3.56756e-05	0.00133305
ENSGALG00000003972	fatty acid hydroxylase domain containing 2 [Source:NCBI gene;Acc:416256]	FAXDC2	-1.82757	6.27988	16.8401	4.0664e-05	0.00147756
ENSGALG00000035914	na	na	-1.05952	4.34747	15.7985	7.04578e-05	0.0022015
ENSGALG00000049923	na	na	-1.62749	0.316605	15.2439	9.44807e-05	0.00273437
ENSGALG00000041392	na	na	-1.32266	2.41771	15.2437	9.44902e-05	0.00273437
ENSGALG00000008914	nebulin-related anchoring protein [Source:NCBI gene;Acc:423899]	NRAP	-1.36002	1.31852	14.5235	0.00013842	0.00366876
ENSGALG00000003567	fibronectin type III domain containing 5 [Source:NCBI gene;Acc:419667]	FNDC5	-1.00932	2.41227	14.4651	0.000142777	0.00373089
ENSGALG00000052092	na	na	-1.78482	0.236765	14.0323	0.000179693	0.00428797
ENSGALG00000046217	PIT54 protein [Source:NCBI gene;Acc:395364]	PIT54	-7.02334	-1.07237	13.735	0.0002105	0.00481362
ENSGALG00000052771	na	na	-2.27059	-0.879765	13.3393	0.000259899	0.00560717
ENSGALG00000011141	integrin subunit beta 6 [Source:NCBI gene;Acc:424191]	ITGB6	-1.05703	2.11528	12.2468	0.000466054	0.0083521
ENSGALG00000028886	plasminogen-like [Source:NCBI gene;Acc:428593]	na	-1.83176	1.34862	11.4228	0.000725496	0.0114572
ENSGALG00000038454	na	na	-1.27567	1.56601	11.3988	0.000734924	0.0115313
ENSGALG00000043027	hephaestin like 1 [Source:NCBI gene;Acc:418998]	HEPHL1	-1.04363	1.69408	11.3793	0.000742656	0.0116146
ENSGALG00000000901	na	na	-1.15365	4.51335	11.2793	0.000783742	0.0119986
ENSGALG00000053954	na	na	-2.00612	3.61917	11.2223	0.000808193	0.0122509
ENSGALG00000014616	metallothionein 3 [Source:NCBI gene;Acc:770592]	MT3	-1.09453	1.63583	11.1304	0.000849255	0.0126802
ENSGALG00000009266	fibrinogen alpha chain [Source:NCBI gene;Acc:396307]	FGA	-2.14224	-0.096061	11.1121	0.000857674	0.0127665
ENSGALG00000029521	SKI family transcriptional corepressor 1 [Source:NCBI gene;Acc:107054237]	na	-1.46305	1.71366	11.086	0.000869799	0.0128677
ENSGALG00000050455	gga-mir-210a [Source:miRBase;Acc:MI0029342]	gga-mir-210a	-1.29857	0.534561	10.8978	0.000962783	0.0136847
ENSGALG00000009262	fibrinogen beta chain [Source:NCBI gene;Acc:373926]	FGB	-1.15327	3.19329	10.5717	0.00114832	0.0155124
ENSGALG00000004669	aspartoacylase [Source:NCBI gene;Acc:417609]	ASPA	-1.02743	4.64375	10.3519	0.00129339	0.016873
ENSGALG00000015140	desmocollin 1 [Source:NCBI gene;Acc:428527]	na	-1.3203	3.40817	10.33	0.00130882	0.0170181
ENSGALG00000049205	na	na	-1.20489	1.37852	10.2128	0.00139471	0.017926
ENSGALG00000047991	na	na	-2.4484	-1.29655	9.75673	0.00178668	0.0217127
ENSGALG00000007109	apolipoprotein A4 [Source:NCBI gene;Acc:395780]	APOA4	-1.17544	11.8848	9.2931	0.00230019	0.0256354
ENSGALG00000044675	matrilin 2 [Source:NCBI gene;Acc:426584]	MATN2	-1.26805	5.05396	9.03006	0.00265576	0.0282074
ENSGALG00000027514	sciellin [Source:NCBI gene;Acc:101751260]	SCEL	-2.09091	-1.62461	9.00998	0.00268509	0.0283873
ENSGALG00000033720	carbonic anhydrase 7 [Source:NCBI gene;Acc:415791]	CA7	-1.16627	4.52481	8.61394	0.003336	0.0329415
ENSGALG00000047952	na	na	-1.09143	7.23286	8.39787	0.0037566	0.035737
ENSGALG00000016128	beta-1,3-galactosyltransferase 5 [Source:NCBI gene;Acc:427985]	B3GALT5	-1.02728	4.35156	7.69535	0.00553632	0.0464231
ENSGALG00000035219	albumin [Source:NCBI gene;Acc:396197]	ALB	-3.16167	2.07791	7.61289	0.00579525	0.0477109

## Sheet: Table S4e- 15D male
Table S4e. Diet-related transcriptional changes in 15 D males chickens (CN diet vs. C diet). The table reports the significant DEGs resulted from the EdgeR analysis performed (glmLRT). Ensembl gene ID, gene description, gene name, log2 fold change (logFC), mean log count per millions (logCPM), likelihood ratio (LR), nominal P-value and false discovery rate (FDR) are reported for all the DEGs. Up-…
Ensembl Gene ID	Gene description	Gene name	logFC	logCPM	LR	P-value	FDR
ENSGALG00000051188	class I histocompatibility antigen, F10 alpha chain-like [Source:NCBI gene;Acc:107054704]	HA1F-like	1.60634	4.69351	63.9461	1.27868e-15	1.83555e-11
ENSGALG00000051054	class I histocompatibility antigen, F10 alpha chain-like [Source:NCBI gene;Acc:417056]	HA1F-like	6.08565	1.61431	45.0028	1.96755e-11	1.41221e-07
ENSGALG00000054856	alcohol dehydrogenase 1-like [Source:NCBI gene;Acc:100857280]	na	1.11566	5.01819	33.6852	6.47911e-09	2.32519e-05
ENSGALG00000004630	na	na	2.12408	1.2282	26.7726	2.28855e-07	0.000410651
ENSGALG00000008997	STEAP4 metalloreductase [Source:NCBI gene;Acc:772063]	STEAP4	3.31117	-0.716459	25.0209	5.67117e-07	0.000890982
ENSGALG00000054070	class I histocompatibility antigen, F10 alpha chain-like [Source:NCBI gene;Acc:100859100]	HA1F-like	1.71433	3.04149	23.2674	1.40972e-06	0.00175644
ENSGALG00000001325	cytochrome P450, family 1, subfamily A, polypeptide 1 [Source:NCBI gene;Acc:396052]	CYP1A1	1.88887	3.9996	16.6237	4.55779e-05	0.024544
ENSGALG00000039536	chromosome 2 open reading frame, human C8orf22 [Source:NCBI gene;Acc:425711]	C2H8ORF22	-1.07276	3.58799	30.2025	3.89203e-08	0.00011174
ENSGALG00000005824	sushi domain containing 2 [Source:NCBI gene;Acc:416922]	SUSD2	-1.11266	5.80585	28.3184	1.02914e-07	0.000246221
ENSGALG00000008874	solute carrier family 13 member 1 [Source:NCBI gene;Acc:770198]	SLC13A1	-1.09322	4.46364	27.1732	1.86015e-07	0.000381464
ENSGALG00000013743	ectonucleotide pyrophosphatase/phosphodiesterase 7 [Source:NCBI gene;Acc:426249]	ENPP7	-1.66006	9.37135	21.7849	3.04997e-06	0.00291882
ENSGALG00000046727	inositol polyphosphate-1-phosphatase [Source:NCBI gene;Acc:107049248]	INPP1	-1.005	3.18868	19.2277	1.16018e-05	0.00876546
ENSGALG00000052009	uncharacterized LOC107049467 [Source:NCBI gene;Acc:107049467]	na	-1.25539	2.43936	18.2903	1.89675e-05	0.0129656
ENSGALG00000033017	chromosome 2 open reading frame 88 [Source:NCBI gene;Acc:100857703]	C2orf88	-1.15147	2.65123	18.0008	2.20816e-05	0.0144082

## Sheet: Table S4f- 15D male
Table S4f. Diet-related transcriptional changes in 15 D males chickens (GP diet vs. C diet). The table reports the significant DEGs resulted from the EdgeR analysis performed (glmLRT). Ensembl gene ID, gene description, gene name, log2 fold change (logFC), mean log count per millions (logCPM), likelihood ratio (LR), nominal P-value and false discovery rate (FDR) are reported for all the DEGs. Up-…
Ensembl Gene ID	Gene description	Gene name	logFC	logCPM	LR	P-value	FDR
ENSGALG00000002595	glutathione peroxidase 4 [Source:NCBI gene;Acc:374056]	GPX4	1.26428	7.25798	59.1185	1.48457e-14	2.13111e-10
ENSGALG00000030932	NK2 homeobox 3 [Source:NCBI gene;Acc:107053698]	NKX2-3	1.16359	4.23235	43.8499	3.54543e-11	1.69649e-07
ENSGALG00000028145	BLOC-1 related complex subunit 6 [Source:NCBI gene;Acc:101749651]	BORCS6	1.33956	2.98796	30.9711	2.61896e-08	8.05171e-05
ENSGALG00000052702	na	na	1.40285	2.5371	25.4014	4.65579e-07	0.00060758
ENSGALG00000042103	chromosome 5 open reading frame, human C11orf96 [Source:NCBI gene;Acc:770209]	C5H11ORF96	1.06299	4.51179	24.7955	6.37445e-07	0.000762544
ENSGALG00000053653	gastrula zinc finger protein XlCGF57.1-like [Source:NCBI gene;Acc:107052491]	ZNF467	1.0472	4.09224	24.3418	8.0671e-07	0.000794879
ENSGALG00000050752	na	na	1.49127	2.18938	23.9043	1.01244e-06	0.000908346
ENSGALG00000052087	na	na	1.22439	3.50119	23.2518	1.42116e-06	0.00113337
ENSGALG00000047199	Uncharacterized protein [Source:NCBI gene;Acc:100858007]	na	1.26843	4.46572	22.6502	1.94342e-06	0.0014683
ENSGALG00000031853	PIGB opposite strand 1 [Source:NCBI gene;Acc:105694155]	PIGBOS1	1.14883	2.58562	20.5969	5.6687e-06	0.00339059
ENSGALG00000051946	na	na	1.4298	6.37411	19.4909	1.01082e-05	0.00537419
ENSGALG00000048331	leucine rich repeat and fibronectin type III domain containing 1 [Source:NCBI gene;Acc:101750437]	LRFN1	1.08502	2.81662	18.9085	1.37138e-05	0.00615192
ENSGALG00000049063	InaF motif containing 2 [Source:NCBI gene;Acc:107053356]	INAFM2	1.00886	3.16913	16.9542	3.82919e-05	0.0135966
ENSGALG00000040113	SFT2 domain containing 3 [Source:NCBI gene;Acc:107051882]	SFT2D3	2.50789	-0.395932	16.6735	4.43976e-05	0.0141628
ENSGALG00000033320	uncharacterized LOC101751399 [Source:NCBI gene;Acc:101751399]	na	1.37103	1.19768	16.4527	4.98789e-05	0.0150151
ENSGALG00000002860	motilin [Source:NCBI gene;Acc:768422]	MLN	1.07167	3.46285	15.6764	7.51566e-05	0.0206761
ENSGALG00000030324	KIAA1324 like [Source:NCBI gene;Acc:418645]	KIAA1324L	1.60806	2.46411	15.5998	7.82634e-05	0.0206761
ENSGALG00000027899	coagulation factor VIII-associated 3 [Source:NCBI gene;Acc:776915]	na	1.12695	2.20396	15.0242	0.00010614	0.0258243
ENSGALG00000033894	male-enhanced antigen 1 [Source:NCBI gene;Acc:107052849]	MEA1	1.01319	5.9997	14.5576	0.000135938	0.0304906
ENSGALG00000040238	IMP3, U3 small nucleolar ribonucleoprotein, homolog (yeast) [Source:NCBI gene;Acc:107053172]	IMP3	1.05482	3.09954	13.9532	0.000187415	0.0384335
ENSGALG00000047383	WNT1 inducible signaling pathway protein 2 [Source:NCBI gene;Acc:419192]	na	1.25467	1.40829	13.5386	0.000233705	0.0430107
ENSGALG00000004860	ras related dexamethasone induced 1 [Source:NCBI gene;Acc:416507]	RASD1	-1.04029	5.6533	51.0212	9.13755e-13	6.55848e-09
ENSGALG00000047034	butyrophilin subfamily 1 member A1-like [Source:NCBI gene;Acc:107055470]	BTN1A1-like	-1.18692	6.93603	30.8383	2.8045e-08	8.05171e-05
ENSGALG00000005572	NADPH oxidase organizer 1 [Source:NCBI gene;Acc:416546]	NOXO1	-1.53451	4.58902	28.1971	1.09568e-07	0.000224693
ENSGALG00000027786	suppressor of cytokine signaling 3 [Source:NCBI gene;Acc:395299]	SOCS3	-1.04137	5.19968	26.8422	2.20763e-07	0.000352118
ENSGALG00000009904	interleukin 22 [Source:NCBI gene;Acc:417838]	IL22	-2.79927	0.81536	22.2727	2.36543e-06	0.00163298
ENSGALG00000049547	pyrin-like [Source:NCBI gene;Acc:107049156]	na	-1.13551	8.09673	18.4906	1.70746e-05	0.00742744
ENSGALG00000052057	na	na	-1.05604	3.47315	17.1296	3.49141e-05	0.0135206
ENSGALG00000027166	GPI-anchored ADP-ribosyltransferase [Source:NCBI gene;Acc:428124]	ART7B	-1.43131	4.28939	16.9333	3.87161e-05	0.0135966
ENSGALG00000001343	laminin subunit beta 3 [Source:NCBI gene;Acc:428268]	LAMB3	-1.21621	6.14343	15.0416	0.000105169	0.0258243
ENSGALG00000052806	na	na	-3.10305	0.56955	13.88	0.000194857	0.0388774

## Sheet: Table S4g- 35D male
Table S4g. Diet-related transcriptional changes in 35 D males chickens (CN diet vs. C diet). The table reports the significant DEGs resulted from the EdgeR analysis performed (glmLRT). Ensembl gene ID, gene description, gene name, log2 fold change (logFC), mean log count per millions (logCPM), likelihood ratio (LR), nominal P-value and false discovery rate (FDR) are reported for all the DEGs. Up-…
Ensembl Gene ID	Gene description	Gene name	logFC	logCPM	LR	P-value	FDR
ENSGALG00000048880	na	na	3.1105	3.07785	43.2789	4.7467e-11	6.84949e-07
ENSGALG00000048295	iroquois homeobox 6 [Source:HGNC Symbol;Acc:HGNC:14675]	IRX6	1.28829	4.32315	37.1754	1.07968e-09	3.89493e-06
ENSGALG00000012834	aldo-keto reductase family 1 member D1 [Source:NCBI gene;Acc:418107]	AKR1D1	1.11198	5.91732	31.2255	2.29724e-08	5.52487e-05
ENSGALG00000054070	class I histocompatibility antigen, F10 alpha chain-like [Source:NCBI gene;Acc:100859100]	HA1F-like	1.4603	3.52521	22.2855	2.3497e-06	0.00308238
ENSGALG00000044569	uncharacterized LOC101747901 [Source:NCBI gene;Acc:101747901]	na	1.86849	2.27246	20.5936	5.67863e-06	0.00630328
ENSGALG00000047380	MHC class I polypeptide-related sequence A [Source:NCBI gene;Acc:417067]	na	1.41072	4.68556	20.1758	7.06395e-06	0.00728091
ENSGALG00000052196	semaphorin-4A-like [Source:NCBI gene;Acc:112530215]	na	1.08835	4.80053	18.7467	1.49278e-05	0.013463
ENSGALG00000051054	class I histocompatibility antigen, F10 alpha chain-like [Source:NCBI gene;Acc:417056]	HA1F-like	3.92479	1.45116	16.3149	5.36414e-05	0.0368593
ENSGALG00000043909	microseminoprotein, beta- [Source:NCBI gene;Acc:101750594]	na	-1.07609	5.37189	40.8018	1.68476e-10	1.21555e-06
ENSGALG00000028214	otopetrin 3 [Source:NCBI gene;Acc:422112]	OTOP3	-1.1125	5.09752	38.3741	5.84021e-10	2.80914e-06
ENSGALG00000010579	stonin 2 [Source:NCBI gene;Acc:423390]	STON2	-1.4596	3.59714	32.9309	9.54956e-09	2.756e-05
ENSGALG00000041392	na	na	-2.03544	2.28649	26.3701	2.81863e-07	0.000508411
ENSGALG00000038364	nephroblastoma overexpressed [Source:NCBI gene;Acc:396204]	CCN3	-1.89481	3.13815	24.9817	5.78765e-07	0.000927953
ENSGALG00000043257	lysozyme g-like [Source:NCBI gene;Acc:418700]	na	-2.46882	3.64814	24.1127	9.08598e-07	0.00131111
ENSGALG00000053954	na	na	-1.56695	3.1805	18.1066	2.08879e-05	0.0177302
ENSGALG00000033171	transglutaminase 4 [Source:NCBI gene;Acc:420706]	TGM4	-1.15981	5.36538	16.8349	4.07763e-05	0.0294201

[truncated: 8 more sheets: Table S4h- 35D male, Table S5, Table S6a, Table S6b, Table S7a, Table S7b, Table S7c, Table S7d]
